# Supplementary material for: Complexity Evaluation of an Environmental Control and Life-Support System Based on Directed and Undirected Structural Entropy Methods
Source: Entropy (Basel). 2021 Sep 7;23(9):1173. doi: 10.3390/e23091173 (PMC8465968; doi:10.3390/e23091173)
Supplement: Supplementary file 1 [file entropy-23-01173-s001.zip]

Archive with 1 entries (1 files):
- entropy-1329925-supplementary.pdf
